# Supplementary material for: Structural basis for substrate and inhibitor recognition of human multidrug transporter MRP4
Source: Commun Biol. 2023 May 22;6:549. doi: 10.1038/s42003-023-04935-7 (PMC10202912; doi:10.1038/s42003-023-04935-7)
Supplement: Supplementary file 3 — Supplementary Data 1 [file 42003_2023_4935_MOESM3_ESM.xlsx]

## Sheet: Sheet1
Supplementary Data 1
List of plasmids used in the study
No.	Description	Comments
1	pCAG-hMRP4-3xFlag WT	Expression of WT hMRP4-3xFlag in 293F
2	pCAG-MRP4-3xFlag E568C-Q1275C-E1202Q	Expression of hMRP4-3xFlag E568C-Q1275C-E1202Q in 293F
3	pCAG-hMRP4-3xFlag H152A	WT derivative encoding the H152A hMRP4 variant
4	pCAG-hMRP4-3xFlag F156A	WT derivative encoding the F156A hMRP4 variant
5	pCAG-hMRP4-3xFlag F211A	WT derivative encoding the F211A hMRP4 variant
6	pCAG-hMRP4-3xFlag L363A	WT derivative encoding the L363A hMRP4 variant
7	pCAG-hMRP4-3xFlag L367A	WT derivative encoding the L367A hMRP4 variant
8	pCAG-hMRP4-3xFlag F368A	WT derivative encoding the F368A hMRP4 variant
9	pCAG-hMRP4-3xFlag M990A	WT derivative encoding the M990A hMRP4 variant
10	pCAG-hMRP4-3xFlag G991A	WT derivative encoding the G991A hMRP4 variant
11	pCAG-hMRP4-3xFlag M992A	WT derivative encoding the M992A hMRP4 variant
13	pCAG-hMRP4-3xFlag W995A	WT derivative encoding the W995A hMRP4 variant
14	pCAG-hMRP4-3xFlag R998A	WT derivative encoding the R998A hMRP4 variant
