# Supplementary material for: Structural basis for substrate and inhibitor recognition of human multidrug transporter MRP4
Source: Commun Biol. 2023 May 22;6:549. doi: 10.1038/s42003-023-04935-7 (PMC10202912; doi:10.1038/s42003-023-04935-7)
Supplement: Supplementary file 4 — Supplementary Data 2 [file 42003_2023_4935_MOESM4_ESM.xlsx]

## Sheet: Sheet1
Supplementary Data 2
List of primers used in the study
No.	Sequence	Purpose
1	F: 5'GGTGGCGGATCCGAATTCC3' R: 5'CTCGAGGGGGGTGGATCT3'	Amplify pCAG backbone, adds 3x Flag-tag
2	F: 5'TTCGGATCCGCCACCATGCTGCCCGTGTACCAG' R:5'TCCACCCCCCTCGAGCAGTGCTGTCTCGAAAATAGTTAAGGTCG3'	Amplify MRP4 for pCAG insertion; generate pCAG-MRP4-3xFlag WT
3	F: 5'AGTGCAGTAGATGCGTGTGTTAGCAG3' R: 5'ACGCATCTACTGCACTGAGAGGATC3'	Plasmid WT encoding the E568C MRP4 variant; generate pCAG-MRP4-3xFlag E568C
4	F: 5'TACAAGATGGTGCAATGTCTGGGCAA3' R: 5'ATTGCACCATCTTGTAAAATAGGCT3'	Plasmid pCAG-MRP4-3xFlag E568C encoding the Q1275C MRP4 variant; generate pCAG-MRP4-3xFlag E568C-Q1275C
5	F: 5'ATATTGATTATTGATCAAGCGACGGC3' R: 5'GATCAATAATCAATATCTGATTTTT3'	Plasmid pCAG-MRP4-3xFlag E568C-Q1275C encoding the E1202QMRP4 variant; generate pCAG-MRP4-3xFlag E568C-Q1275C-E1202Q
6	F: 5'ATTTTGGCTATACTGGCTCACTTATA3' R: 5'CCAGTATAGCCAAAATGAGCGTGCA3'	Plasmid WT encoding the H152 MRP4 variant; generate pCAG-MRP4-3xFlag H152A
7	F: 5'CTGCATCACTTATATGCTTATCACGT3' R: 5'CATATAAGTGATGCAGTATAGCCAA3'	Plasmid WT encoding the F156 MRP4 variant; generate pCAG-MRP4-3xFlag F156A
8	F: 5'GATCAGGTGACAGTGGCCTTACACTT3' R: 5'CCACTGTCACCTGATCAAACTTGTT3'	Plasmid WT encoding the F211 MRP4 variant; generate pCAG-MRP4-3xFlag F211A
9	F: 5'TATGGGGCTGTGCGGGCGACGGTTAC3' R: 5'CCCGCACAGCCCCATACAGCGTCAC3'	Plasmid WT encoding the L363 MRP4 variant; generate pCAG-MRP4-3xFlag L363A
10	F: 5'CGGCTGACGGTTACCGCCTTCTTCCC3' R: 5'CGGTAACCGTCAGCCGCACAGCCCC3'	Plasmid WT encoding the L367 MRP4 variant; generate pCAG-MRP4-3xFlag L367A
11	F: 5'CTGACGGTTACCCTCGCCTTCCCCTC3' R: 5'CGAGGGTAACCGTCAGCCGCACAGC3'	Plasmid WT encoding the F368 MRP4 variant; generate pCAG-MRP4-3xFlag F368A
12	F: 5'TATGCCCTCACGCTCGCGGGGATGTT3' R: 5'CGAGCGTGAGGGCATAGGACAGTGC3'	Plasmid WT encoding the M990 MRP4 variant; generate pCAG-MRP4-3xFlag M990A
13	F: 5'GCCCTCACGCTCATGGCGATGTTTCA3' R: 5'CCATGAGCGTGAGGGCATAGGACAG3'	Plasmid WT encoding the G991 MRP4 variant; generate pCAG-MRP4-3xFlag G991A
14	F: 5'CTCACGCTCATGGGGGCGTTTCAGTG3' R: 5'CCCCCATGAGCGTGAGGGCATAGGA3'	Plasmid WT encoding the M992 MRP4 variant; generate pCAG-MRP4-3xFlag M992A
16	F: 5'ATGGGGATGTTTCAGGCGTGTGTTCG3' R: 5'CCTGAAACATCCCCATGAGCGTGAG3'	Plasmid WT encoding the W995 MRP4 variant; generate pCAG-MRP4-3xFlag W995A
17	F: 5'TTTCAGTGGTGTGTTGCACAAAGTGC3' R: 5'CAACACACCACTGAAACATCCCCAT3'	Plasmid WT encoding the R998 MRP4 variant; generate pCAG-MRP4-3xFlag R998A
