# Supplementary material for: Structural basis for substrate and inhibitor recognition of human multidrug transporter MRP4
Source: Commun Biol. 2023 May 22;6:549. doi: 10.1038/s42003-023-04935-7 (PMC10202912; doi:10.1038/s42003-023-04935-7)
Supplement: Supplementary file 5 — Supplementary Data 3 [file 42003_2023_4935_MOESM5_ESM.xlsx]

## Sheet: Sheet1
Blank group	0.05	0.051	0.049
Standard group	0.579	0.519	0.59
Control group	0.058	0.055	0.058
Exp01
mM ATP:	0			2			4			6			8
WT	0.058	0.059	0.059	0.232	0.223	0.225	0.248	0.26	0.262	0.314	0.289	0.295	0.327	0.326	0.327
EQ	0.056	0.056	0.057	0.199	0.206	0.211	0.252	0.241	0.221	0.267	0.255	0.254	0.27	0.285	0.286
Exp02
µM PGE1:	0			20			40			60			80			100
WT	0.288	0.3	0.316	0.536	0.566	0.555	0.563	0.581	0.583	0.579	0.593	0.558	0.546	0.562	0.491	0.526	0.545	0.569
EQ	0.264	0.286	0.286	0.264	0.278	0.276	0.259	0.276	0.278	0.254	0.255	0.268	0.247	0.261	0.26	0.242	0.253	0.25
Exp03
µM sulindac:	0			20			40			60			80			100
WT	0.28	0.293	0.278	0.419	0.457	0.456	0.475	0.495	0.483	0.465	0.488	0.487	0.476	0.472	0.487	0.454	0.47	0.452
EQ	0.259	0.271	0.268	0.271	0.279	0.265	0.234	0.244	0.258	0.242	0.251	0.255	0.231	0.246	0.234	0.225	0.246	0.245
Blank group	0.048	0.049	0.048
Standard group	0.175	0.174	0.173
Control group	0.166	0.166	0.175
Exp04
2mM ATP：
WT	0.529	0.541	0.545
F211A	0.229	0.244	0.251
F324A	0.245	0.253	0.245
L363A	0.218	0.225	0.229
L367A	0.195	0.211	0.209
F368A	0.215	0.228	0.229
M990A	0.255	0.258	0.257
G991A	0.227	0.237	0.252
W995A	0.244	0.254	0.256
R998A	0.233	0.238	0.23
Exp05
2mM ATP：
WT	0.529	0.541	0.545
H152A	0.209	0.213	0.195
F156A	0.19	0.2	0.188
F324A	0.245	0.253	0.245
L363A	0.218	0.225	0.229
L367A	0.195	0.211	0.209
G991A	0.227	0.237	0.252
M992A	0.267	0.19	0.236
W995A	0.244	0.254	0.256
